# Supplementary material for: Cytotoxicity of Mycotoxins and Their Combinations on Different Cell Lines: A Review
Source: Toxins (Basel). 2022 Mar 30;14(4):244. doi: 10.3390/toxins14040244 (PMC9031280; doi:10.3390/toxins14040244)
Supplement: Supplementary file 1 [file toxins-14-00244-s001.zip]

Archive with 1 entries (1 files):
- toxins-1611413-supplementary.pdf
